# Supplementary material for: The Role of Adiponectin and Leptin in Fibro-Calcific Aortic Valve Disease: A Systematic Review and Meta-Analysis
Source: Biomedicines. 2024 Sep 2;12(9):1977. doi: 10.3390/biomedicines12091977 (PMC11428218; doi:10.3390/biomedicines12091977)
Supplement: Supplementary file 1 [file biomedicines-12-01977-s001.zip]

Archive with 1 entries (1 files):
- biomedicines-3097108-supplementary.pdf
